# Supplementary material for: Heparanase-Neutralizing Monoclonal Antibody (mAb A54) Attenuates Tumor Growth and Metastasis
Source: Cells. 2025 Sep 4;14(17):1379. doi: 10.3390/cells14171379 (PMC12428753; doi:10.3390/cells14171379)
Supplement: Supplementary file 1 [file cells-14-01379-s001.zip]

Archive with 1 entries (1 files):
- cells-3785596-supplementary.pdf
